# Supplementary material for: Efficiency Comparison of a Novel E2 Subunit Vaccine and a Classic C-Strain Vaccine against Classical Swine Fever
Source: Vet Sci. 2021 Jul 29;8(8):148. doi: 10.3390/vetsci8080148 (PMC8402791; doi:10.3390/vetsci8080148)
Supplement: Supplementary file 1 [file vetsci-08-00148-s001.zip]

Archive with 1 entries (1 files):
- vetsci-1308881-supplementary.tif
